# Supplementary material for: Teaching and assessing intra-operative consultations in competency-based medical education: development of a workplace-based assessment instrument
Source: Virchows Arch. 2021 May 8;479(4):803–13. doi: 10.1007/s00428-021-03113-6 (PMC8516791; doi:10.1007/s00428-021-03113-6)
Supplement: Supplementary file 3 — Supplementary file3 (XLSX 22 KB) [file 428_2021_3113_MOESM3_ESM.xlsx]

## Sheet: Sheet1
Evaluation #	Participant ID	Pathologist ID	PGYear	Date	Pre-procedure plan	Case preparation	Surgery-pathology contract/handover	Technical Performance	Diagnostic interpretation	Post-procedure plan	Efficiency and flow	Communication/Collaboration	Resident is able to safely perform this procedure independently	Give at least one specific aspect of procedure done well	Give at least one specific suggestion for improvement
1	A1	C	2	2016-06-10	5	4	5	2	4	5	5	5	No	Pre-procedure approach - being prepared	worthwhile to increase comfort with cutting fls.
2	A2	J	2	2016-05-30	5	5	5	4	4	4	5	4	Yes	Review of chart, handling of multimples samples (emexgins?)	none
3	A3	C	2	2016-12-20	4	5	4	4	3	5	5	5	No	Communication with surgeon	Review oral cavity in his histology chapter in Histology of Pathology
4	A3	C	2	2016-07-18	2	1	1	2	1	3	3	4	No	FLS Report	Review clinical info before starting FLS
5	A3	E	2	2017-06-06	5	5	5	5	5	5	5	5	Yes	none	none
6	A3	E	2	2016-11-04	5	5	5	5	4	5	N/B	5	Yes	none	none
7	A3	J	2	2017-04-04	4	4	4	4	4	4	4	4	No	Complex strim case with multiple (x10) samples. This demonstrated an organized systematic approach.	Work on diagnostic osteopactation(?)
8	A3	L	2	2016-08-22	5	5	3	4	2	4	4	5	No	Good work on lymphoid(?) prep.	Progressing well, just needs more experience
9	A3	L	2	2016-07-08	3	3	2	2	2	2	2	3	No	Great job for your first day of F.S.	Work on developing consistent approach
10	A3	M	2	2016-10-18	5	don't know	5	3	2	2	3	2	No	Remained calm + cool despite multiple cases on the go at 1 time	Reports - spelling, terminology
11	A3	N	2	2016-11-21	5	5	5	5	4	5	5	5	Yes	preparing for F.S.(previous report/slides/clinical information) / organized; reporting findings acurrately to the surgeons.	Keep going/learning
12	A3	P	2	2017-05-25	5	5	5	5	5	5	5	5	Yes	proper orientation of specimens	none
13	A3	P	2	2016-12-08	5	5	5	5	5	5	5	5	Yes	Appropriate sampling of significant pathological areas	none
14	A3	Q	2	2017-02-09	none	none	none	5	none	none	none	none	Yes	none	none
15	A3	Q	2	2016-09-22	5	5	5	5	4	5	5	5	Yes	none	none
16	A3	R	2	2016-08-11	3	N/A	3	2	2 or 3	3	4	4	No	Well prepared with clinical information. Good rapport in reporting to surgeons
17	A3	W	2	2016-10-03	5	4	5	4	2	5	5	5	No	Handling of multiple specimens	Look up normal weights at time of frozen(?) section
18	A3	X	2	2017-04-24	5	5	5	5	5	5	5	5	Yes	Able to access prudent clinical notes via clinical connect. Had pathology report which was very helpful in relating to current tumour	Shut me up - let me let you make diagnosis.
19	A4	J	2	2016-08-05	3	5	4	4	4	4	4	4	No	Excellent techinical performance	Look up the powercheat(?) for clinical information prior to processing migifs(?)
20	A4	J	2	2016-08-15	5	5	5	4	4	4	4	5	No	Looking up clinical history (case prep)	See more cases/experience
21	A4	P	2	2016-09-29	5	5	5	5	5	5	5	5	Yes	Careful examination of past history of the patients+ appropriate orientation of specimens (margins)	None?
22	A4	G	2	2016-10-07	5	5	5	5	3	3	5	5	No	Well organized	None
23	A4	E	2	2016-10-21	5	5	5	5	5	5	5	5	Yes	Diagnoses	None
24	A4	W	2	2016-11-01	5	5	5	5	3	5	5	5	No	Gross exam + taking appropriate sections	none-case required a peer's consent (unclear)
25	A4	M	2	2016-11-15	4	4	4	4	4	4	4	4	No	Look up clinical info ahead of time.	Consider cutting long strips
26	A4	J	2	2016-11-28	5	5	5	5	4	4	N/A	4	Yes	Submitted for lymphoma prep. Fls was essential -> turned out to be met s***(?)	Suggest reviewing "*****" fs book p**** chapters
27	A4	I	2	2016-12-15	5	5	5	5	5	5	5	5	No	Handled entire process efficiently and independently	Nothing for his particular FS
28	A4	O	2	2017-02-13	5	5	5	5	5	5	5	5	Yes	Efficient, communicates well	None
29	A4	C	2	2017-03-03	5	2	5	3	3	5	5	5	No	Recording of ** findings + prepration of report	Review technical aspects - room prep; cont. practicing ** ***** (unclear)
30	A4	O	2	2017-04-07	5	5	5	5	5	5	5	5	Yes	Good communication	None
31	A5	Q	2	2016-07-07	4	5	5	4	4	5	4	5	Yes	Effective time management	Sampling of specimens
32	A5	D	2	2016-08-26	N/A	N/A	4	4	3	4	N/A	4	No	None	None
33	A5	N	2	2016-09-06	5	N/A	4	4	4	5	5	5	Yes	Organized and can handle multiple F.S. at the same time	Continue S*** (unclear)
34	A5	K	2	2016-09-16	none	none	none	none	none	none	none	none	none		No frozen section performed, form does not need to be filled out. Discussed w/ ****** (redacted)
35	A5	T	2	2016-09-26	5	5	5	4	5	4	5	5	Yes	None	None
36	A5	Q	2	2016-10-06	5	5	5	5	5	5	5	5	Yes	None	None
37	A5	T	2	2016-11-22	3	5	4	5	3	3	5	4	Yes	Efficient reading/processing of cases	None
38	A5	E	2	2016-12-23	4	5	5	4	5	4	5	5	Yes	None	None
39	A5	P	2	2017-01-12	5	5	5	5	5	5	5	5	Yes	Excellent diagnostic abilities	None
40	A5	I	2	2017-01-26	3	N/A	4	3	3	3	3	3	Yes	Understood importance of well-oriented specimens / At expected level of performance for level of training	Ensure your properly idenfity yourself when calling OR with results. Ensure punctuation is correct in reports.
41	A5	L	2	2017-02-07	5	5	4	5	5	5	5	5	Yes	Review of tongue histology	Check history -minor point
42	A5	W	2	2017-02-24	5	1	5	1	1	3	5	5	No	Communication with clinical + technical staff - excellent explanation of how to embed section	more time g*** to gain confidence in tissue handling
43	A5	Q	2	2017-03-02	5	5	5	5	5	5	5	5	Yes	Good work
44	A5	C	2	2017-03-28	5	5	5	2	4	5	5	5	No	Microscopic intepretation	Practice cutting fls
45	A6	W	3	2016-06-13	4	4	5	5	n/a	5	5	4	Yes	Liaison with neuropath team, cutting of brain tissue	Use smaller tissue fragment for smears
46	A7	A	3	2017-05-05	5	5	5	5	5	5	5	5	Yes	none	none
47	A7	A	3	2016-10-04	5	5	5	5	5	5	5	5	Yes	None	None
48	A7	C	3	2016-10-17	5	5	5	4	4	5	5	5	No	Efficiency of movement, and collaboration	Follow section to chuck in anyostat (?) and ensure appropriate orientation with freezing
49	A7	G	3	2017-01-24	5	5	5	5	5	5	5	5	Yes	None	None
50	A7	K	3	2016-07-26	5	5	5	5	5	5	5	5	Yes	Understood limitations, where to do and consulted appropriately	and continued (?) more exposure to frozen sections to gain experience. Lots of different scenarios which may not be exposed to
51	A7	M	3	2016-12-16	5	5	5	5	5	5	5	5	Yes	Tissue well oriented	Best to look at slides alone first if circumstances permit
52	A7	O	3	2016-11-18	5	5	5	5	5	5	5	5	Yes	Sections well oriented	N/A
53	A7	P	3	2017-03-16	5	5	5	5	5	5	5	5	Yes	Great technical performance with cutting of staing (?) slides	None
54	A7	P	3	2017-02-23	5	5	5	5	5	5	5	5	Yes	*** did cut of stain tissue section without the help of the tech	None
55	A7	P	3	2016-09-15	5	5	5	5	5	5	5	5	Yes	1. Assessment of previous bx(?), looking at previous bxs(?) of pts. And reviewing previous bxs(?) with the pathologist 2. excellent sampling + speciment orientation	None
56	A7	Q	3	2017-03-23	5	5	5	5	5	5	5	5	Yes	Excellent, None	None
57	A7	Q	3	2016-12-01	5	5	5	5	5	5	5	5	Yes	None	None
58	A7	Q	3	2016-07-14	5	5	5	5	5	5	5	5	Yes	Sampling of tissue when needed	None
59	A7	Z	3	2017-01-13	4	none	4	4	4	4	4	4	Yes	Great job overall for level	None
60	A7	Z	3	2016-09-19	5	5	5	5	5	5	5	5	Yes	clarified patient history	None
61	A7	R	3	2017-06-01	5	5	5	5	5	5	5	5	Yes	Multiple specimens - kept "separate" well	None
62	A7	R	3	2017-03-09	5	5	N/A	4	4	5	5	5	Yes	None	None
63	A7	T	3	2017-02-06	4	5	5	5	4	5	5	5	Yes	Well gassed (?) - well reported tool (?) approach	None
64	A7	T	3	2016-08-29	5	5	5	5	4	5	5	5	Yes	Very efficiently organized work flow for multi-specimen use	None
65	A8	P	4	2016-06-02	5	5	5	5	5	5	5	5	Yes	Gross description -sampling of the appropriate abnormal neoplastic (?) areas	None
66	A9	H	4	2017-05-18	5	5	5	5	5	5	5	5	Yes	Interpretation + communication + NSX (?) team	None
67	A10	F	4	2017-05-23	5	5	5	5	5	5	5	5	Yes	Excellent interaction w/ clinicians	Do more semi independent rotations in FS
68	A10	L	4	2016-12-13	5	5	5	5	5	5	5	5	Yes	Understanding key to diagnosis	None
69	A10	M	4	2017-03-14	5	5	5	5	4	5	5	5	Yes	Concise clinical summary - Knew DDX+criteria	Cannot think of one
70	A10	O	4	2016-07-05	5	5	5	5	5	5	5	5	Yes	Preserved tissue for lymphoma w/o communication	N/A
71	A10	P	4	2027-04-20	5	5	5	5	5	5	5	5	Yes	Excellent diagnostic and communication Skills	None
72	A10	Z	4	2017-05-12	5	none	5	5	4	5	5	5	Yes	Everything done well	Keep up the excellent work
73	A10	X	4	2016-08-09	5	5	5	5	5	5	5	5	Yes	Communication of results to OR done well - identified patient, gave results confidently	Difficult area but did we need to do the frozen? When we called back with the result the patient was in recovery
74	A11	R	4	2017-02-16	5	N/A	5	5	5	5	N/A	4	Yes	None	None
75	A11	H	4	2017-03-27	N/A	5	5	5	4	5	5	5	No*	All aspects well done *the interpretation of part 'A' received guidance, B+C required less to none	Nil other than further experience
76	A11	O	4	2017-05-02	5	5	5	5	5	5	5	5	Yes	All of it	N/A
77	A12	V	5	2016-07-19	5	5	5	5	5	5	5	5	Yes	Noted the important gross characteristics	Suggest notifying pathologist that case has been recovered prior to starting the speciment examination
78	A12	O	5	2016-08-01	5	5	5	5	5	5	5	5	Yes	LN ATE'd Dx correct	None
79	A12	D	5	2016-08-12	5	N/A	5	5	5	N/A	N/A	5	Yes	Good summary of clinical information	None
80	A12	Q	5	2016-08-25	5	5	5	5	5	5	5	5	Yes	None	None
81	A12	C	5	2016-02-09	5	N/A	5	5	5	5	5	5	Yes	Good diagnostic approach	Can't think of one at the moment
82	A12	Z	5	2016-09-30	4	4	4	4	4	4	4	5	Yes	Clarified site of tissue with surgeon	None
83	A12	P	5	2016-10-13	5	5	5	5	5	5	5	5	Yes	Pick up of a minute fragment of malignant cells in a background of benign tissue. Excellent diagnostic abilities	None
84	A13	A	5	2016-07-04	5	5	4	5	4	4	5	5	Yes	None	None
85	A13	M	5	2016-07-25	5	5	5	5	5	5	5	5	Yes	Was able to independently handle case up to end	Be sure pathologist knows # of pcs on FS slide to look at
86	A13	X	5	2016-08-30	5	5	5	5	5	5	5	5	Yes	All I had to do was review slides - everything was done perfectly in advance of viewing - ready for independent practice	N/A
87	A13	W	5	2016-09-23	5	5	5	5	5	5	5	5	Yes	Made correct diagnosis	Performed procedure independently - made diagnosis + called DR
88	A13	O	5	2016-10-11	5	5	5	5	5	5	5	5	Yes	Efficient - made history/clinical client (?) available	N/A
89	A13	C	5	2017-02-14	5	5	5	5	5	5	5	5	Yes	Integration of clinical background (Patient's history) into tissue handling	None
90	A13	B	5	2017-04-03	5	5	5	5	5	5	5	5	Yes	Great communication w/ surgeons	Keep up the great work!
